# Supplementary material for: Pain and Interventions in Stage IV Non-Small Cell Lung Cancer: A Province-Wide Analysis
Source: Curr Oncol. 2023 Mar 18;30(3):3461–72. doi: 10.3390/curroncol30030262 (PMC10047317; doi:10.3390/curroncol30030262)
Supplement: Supplementary file 1 [file curroncol-30-00262-s001.zip]

Archive with 1 entries (1 files):
- curroncol-2186405-supplementary.pdf
